# Supplementary material for: Haploid Genetic Screens Identify an Essential Role for PLP2 in the Downregulation of Novel Plasma Membrane Targets by Viral E3 Ubiquitin Ligases
Source: PLoS Pathog. 2013 Nov 21;9(11):e1003772. doi: 10.1371/journal.ppat.1003772 (PMC3836740; doi:10.1371/journal.ppat.1003772)
Supplement: Table S1 — K5 target proteins. List of all proteins quantified that were downregulated >3 fold in K5-KBM7 cells compared with WT KBM7 cells. Proteins quantified by a single peptide were excluded. For a given protein, coloured squares are shown to indicate a Gene Ontology annotation of: M (membrane), PM (plasma membrane), CS (cell surface), XC (extracellular), N (nucleus) and ShG (short GO term). ‘Short GO’ refers to a subset of proteins annotated by GO as integral to the membrane, but with no subcellular assignment and a short 4- or 5-part GO cellular compartment term [39]. Of all 83 proteins identified by >1 peptide, 79 (95%) were annotated PM or CS or XC or ShG. Significance A was used to estimate p-values. (XLSX) [file ppat.1003772.s009.xlsx]

## Sheet: Sheet1
			Ratio M:L		M:L	Gene ontology terms
Uniprot ID	Protein names	Gene name	(WT:K5)	Peptides	Significance A	M	PM	IPM	CS	XC	Nuc	ShG
Q13308	Inactive tyrosine-protein kinase 7	PTK7	45.495	27	8.8575e-05	M	PM	IPM
O60487	Myelin protein zero-like protein 2	MPZL2	44.296	2	9.90884e-05	M
B7Z2A4	Receptor-type tyrosine-protein phosphatase alpha	PTPRA	42.015	16	0.000123467	M	PM	IPM
P05362	Intercellular adhesion molecule 1	ICAM1	31.492	10	0.000390473	M	PM	IPM	CS	XC
P42081	T-lymphocyte activation antigen CD86	CD86	30.389	2	0.000447697	M	PM
Q13641	Trophoblast glycoprotein	TPBG	29.004	2	0.000534419	M	PM	IPM
Q9UEL6	Myelin protein zero-like protein 1	MPZL1	25.521	5	0.000859158	M
P10586	Receptor-type tyrosine-protein phosphatase F	PTPRF	23.034	32	0.00124267	M	PM	IPM
Q9Y5S1	Transient receptor potential cation channel subfamily V member 2	TRPV2	23.028	3	0.00124382	M	PM	IPM
F5H025	Neural cell adhesion molecule L1	L1CAM	21.554	8	0.00156972	M	PM		CS
P54760	Ephrin type-B receptor 4	EPHB4	21.162	10	0.00167316	M	PM	IPM	CS
P01589	Interleukin-2 receptor subunit alpha	IL2RA	20.948	2	0.00173311	M	PM		CS
P52799	Ephrin-B2	EFNB2	20.571	2	0.00184517	M	PM	IPM
P78324	Tyrosine-protein phosphatase non-receptor type substrate 1	SIRPA	19.095	12	0.00237766	M	PM	IPM
J3KNT4	Fibroblast growth factor receptor 1	FGFR1	15.635	3	0.00457508	M	PM	IPM		XC
Q8IYJ1	Copine-9	CPNE9	15.374	2	0.0048259	M
Q95604	HLA class I histocompatibility antigen, Cw-17 alpha chain	HLA-C	14.62	2	0.00565096	M	PM
P08069	Insulin-like growth factor 1 receptor	IGF1R	12.694	8	0.00869149	M	PM	IPM
A9R9N7	HLA class I histocompatibility antigen, A-2 alpha chain	HLA-A	11.988	15	0.0102921	M	PM	IPM
P98172	Ephrin-B1	EFNB1	11.938	7	0.0104187	M	PM	IPM
Q15223	Poliovirus receptor-related protein 1	PVRL1	11.91	5	0.0104904	M	PM			XC
A8MVW0	Protein FAM171A2	FAM171A2	11.895	4	0.0105291	M						ShG
P54753	Ephrin type-B receptor 3	EPHB3	11.655	15	0.0111725	M	PM	IPM
Q15262	Receptor-type tyrosine-protein phosphatase kappa	PTPRK	11.413	12	0.011871	M	PM	IPM	CS
Q04721	Neurogenic locus notch homolog protein 2	NOTCH2	11.142	4	0.0127185	M	PM	IPM	CS	XC	Nuc
P30479	HLA class I histocompatibility antigen, B-41 alpha chain	HLA-B	11.006	6	0.0131719	M	PM
O43699	Sialic acid-binding Ig-like lectin 6	SIGLEC6	10.982	5	0.013254	M	PM	IPM		XC	Nuc
P12318	Low affinity immunoglobulin gamma Fc region receptor II-a	FCGR2A	10.973	4	0.0132849	M	PM
Q96PQ1	Sialic acid-binding Ig-like lectin 12	SIGLEC12	10.421	9	0.015366	M						ShG
P06213	Insulin receptor	INSR	10.253	12	0.0160782	M	PM	IPM			Nuc
Q9UIW2	Plexin-A1	PLXNA1	10.027	22	0.0171021	M	PM
A6NMU8	Neuroligin-4, X-linked	NLGN4Y	9.562	4	0.0194758	M	PM	IPM	CS
Q9UGN4	CMRF35-like molecule 8	CD300A	9.4909	6	0.019874	M	PM
Q9NTN9	Semaphorin-4G	SEMA4G	9.4846	2	0.0199098	M						ShG
Q14162	Scavenger receptor class F member 1	SCARF1	9.3963	6	0.0204196	M						ShG
P16284	Platelet endothelial cell adhesion molecule	PECAM1	9.2025	10	0.0215966	M	PM			XC
E9PDC5	Receptor-type tyrosine-protein phosphatase S	PTPRS	9.0091	7	0.0228565	M	PM	IPM
Q13291	Signaling lymphocytic activation molecule	SLAMF1	8.3645	2	0.0277749	M	PM		CS
P46531	Neurogenic locus notch homolog protein 1	NOTCH1	7.9201	2	0.0319509	M	PM			XC	Nuc
P50895	Basal cell adhesion molecule	BCAM	7.9036	18	0.0321205	M	PM	IPM	CS
Q96PD2	Discoidin, CUB and LCCL domain-containing protein 2	DCBLD2	7.7615	6	0.0336294	M	PM	IPM	CS
P14209	CD99 antigen	CD99	7.5389	2	0.036176	M	PM	IPM
P20138	Myeloid cell surface antigen CD33	CD33	7.0096	5	0.043276	M	PM	IPM
Q13740	CD166 antigen	ALCAM	6.8858	24	0.0451832	M	PM
Q01113	Interleukin-9 receptor	IL9R	6.7143	3	0.0480035	M	PM	IPM		XC
O60486	Plexin-C1	PLXNC1	6.6894	4	0.0484312	M	PM
Q9P244	Leucine-rich repeat and fibronectin type III domain-containing protein 1	LRFN1	6.6603	2	0.0489371	M	PM
Q8IX05	CD302 antigen	CD302	6.5691	2	0.0505665	M						ShG
P10721	Mast/stem cell growth factor receptor Kit	KIT	6.3837	9	0.0540951	M	PM		CS	XC
O43278	Kunitz-type protease inhibitor 1	SPINT1	6.3327	11	0.0551198	M				XC
Q6P995	Protein FAM171B	FAM171B	6.1313	4	0.059414	M						ShG
P16150	Leukosialin	SPN	6.0464	10	0.0613506	M	PM	IPM		XC
Q9Y4D7	Plexin-D1	PLXND1	5.9592	29	0.0634234	M	PM
Q14118	Dystroglycan	DAG1	5.7558	8	0.068614	M	PM			XC	Nuc
Q9NW97	Transmembrane protein 51	TMEM51	5.3223	2	0.081604	M						ShG
P30508	HLA class I histocompatibility antigen, Cw-12 alpha chain	HLA-C	5.2515	7	0.0840137	M	PM	IPM
P79483	HLA class II histocompatibility antigen, DR beta 3 chain	HLA-DRB3	4.8559	3	0.0992825	M	PM	IPM
P78504	Protein jagged-1	JAG1	4.5916	2	0.111492	M	PM	IPM		XC
O43157	Plexin-B1	PLXNB1	4.5723	3	0.112457	M	PM	IPM		XC
Q15768	Ephrin-B3	EFNB3	4.5101	5	0.115641	M	PM	IPM
P20333	Tumor necrosis factor receptor superfamily member 1B	TNFRSF1B	4.3324	3	0.125393	M	PM			XC
Q92959	Solute carrier organic anion transporter family member 2A1	SLCO2A1	4.3138	3	0.126473	M	PM	IPM
O94991	SLIT and NTRK-like protein 5	SLITRK5	4.0793	5	0.14118	M						ShG
Q13444	Disintegrin and metalloproteinase domain-containing protein 15	ADAM15	4.0722	6	0.141659	M	PM
Q9Y6N7	Roundabout homolog 1	ROBO1	4.0341	15	0.144263	M	PM	IPM	CS
O00220	Tumor necrosis factor receptor superfamily member 10A	TNFRSF10A	4.0221	2	0.145096	M						ShG
Q9Y219	Protein jagged-2	JAG2	3.9811	5	0.147989	M	PM	IPM
Q9BZW8	Natural killer cell receptor 2B4	CD244	3.8626	5	0.156778	M	PM
F8WA38	Receptor-type tyrosine-protein phosphatase mu	PTPRM	3.8386	4	0.158639	M	PM	IPM
B7Z5W1	Junctional adhesion molecule A	F11R	3.7731	11	0.163865	M	PM
P29317	Ephrin type-A receptor 2	EPHA2	3.7022	5	0.169774	M	PM	IPM		XC	Nuc
P36894	Bone morphogenetic protein receptor type-1A	BMPR1A	3.6475	6	0.174521	M	PM	IPM
P29992	Guanine nucleotide-binding protein subunit alpha-11	GNA11	3.6084	2	0.17802	M	PM
Q6GTX8	Leukocyte-associated immunoglobulin-like receptor 1	LAIR1	3.4839	5	0.189781	M	PM			XC
Q99835	Smoothened homolog	SMO	3.4478	2	0.193377	M
Q8NC42	E3 ubiquitin-protein ligase RNF149	RNF149	3.381	2	0.200268	M						ShG
P78552	Interleukin-13 receptor subunit alpha-1	IL13RA1	3.3656	2	0.201901	M	PM
P51511	Matrix metalloproteinase-15	MMP15	3.3543	3	0.203111	M	PM	IPM		XC
Q04771	Activin receptor type-1	ACVR1	3.3479	2	0.2038	M	PM	IPM
Q9NPH3	Interleukin-1 receptor accessory protein	IL1RAP	3.2038	12	0.220149	M	PM	IPM		XC
Q14126	Desmoglein-2	DSG2	3.1239	21	0.229949	M	PM
P15260	Interferon gamma receptor 1	IFNGR1	3.1148	3	0.2311	M	PM	IPM
P28908	Tumor necrosis factor receptor superfamily member 8	TNFRSF8	3.0564	12	0.238672	M	PM
Table S1. K5 target proteins. List of all proteins quantified that were downregulated >3 fold in K5-KBM7 cells compared with WT KBM7 cells. Proteins quantified by a single peptide were excluded.
For a given protein, coloured squares are shown to indicate a Gene Ontology annotation of: M (membrane), PM (plasma membrane), CS (cell surface), XC (extracellular), N (nucleus)
and ShG (short GO term). 'Short GO' refers to a subset of proteins annotated by GO as integral to the membrane, but with no subcellular assignment and a short 4- or 5-part GO
cellular compartment term [39]. Of all 83 proteins identified by>1 peptide, 79 (95%) were annotated PM or CS or XC or ShG. Significance A was used to estimate p-values.
