# Supplementary material for: Haploid Genetic Screens Identify an Essential Role for PLP2 in the Downregulation of Novel Plasma Membrane Targets by Viral E3 Ubiquitin Ligases
Source: PLoS Pathog. 2013 Nov 21;9(11):e1003772. doi: 10.1371/journal.ppat.1003772 (PMC3836740; doi:10.1371/journal.ppat.1003772)
Supplement: Table S2 — Assessing the PLP2 dependency of K5 targets. List of proteins quantified that were downregulated >3 fold in K5-KBM7 cells compared with WT KBM7, and that were also quantified in K5-PLP2GT cells. Proteins quantified by a single peptide were excluded. K5 targets were subjected to further examination if the ratio of H∶L/M∶L was <30% (‘Potentially independent’), suggesting that the target might be PLP2-independent. (XLSX) [file ppat.1003772.s010.xlsx]

## Sheet: Sheet1
			Ratio M:L	Ratio H:L		M:L	H:L
Uniprot ID	Protein names	Gene name	WT:K5	K5-PLP2GT : K5	Peptides	Significance A	Significance A	PLP2 dependent?
Q13308	Inactive tyrosine-protein kinase 7	PTK7	45.495	19.742	27	8.8575e-05	0.00025296	Yes
O60487	Myelin protein zero-like protein 2	MPZL2	44.296	2.0886	2	9.90884e-05	0.412872	Potentially independent
B7Z2A4	Receptor-type tyrosine-protein phosphatase alpha	PTPRA	42.015	27.76	16	0.000123467	4.30913e-05	Yes
P05362	Intercellular adhesion molecule 1	ICAM1	31.492	28.966	10	0.000390473	3.41266e-05	Yes
P42081	T-lymphocyte activation antigen CD86	CD86	30.389	55.731	2	0.000447697	6.64265e-07	Yes
Q13641	Trophoblast glycoprotein	TPBG	29.004	20.442	2	0.000534419	0.000212809	Yes
Q9UEL6	Myelin protein zero-like protein 1	MPZL1	25.521	22.85	5	0.000859158	0.000120986	Yes
P10586	Receptor-type tyrosine-protein phosphatase F	PTPRF	23.034	27.899	32	0.00124267	4.19328e-05	Yes
Q9Y5S1	Transient receptor potential cation channel subfamily V member 2	TRPV2	23.028	1.6005	3	0.00124382	0.629615	Potentially independent
F5H025	Neural cell adhesion molecule L1	L1CAM	21.554	6.5184	8	0.00156972	0.0239441	Yes
P54760	Ephrin type-B receptor 4	EPHB4	21.162	20.544	10	0.00167316	0.000207589	Yes
P01589	Interleukin-2 receptor subunit alpha	IL2RA	20.948	17.376	2	0.00173311	0.000469077	Yes
P52799	Ephrin-B2	EFNB2	20.571	5.6795	2	0.00184517	0.0371765	Potentially independent
P78324	Tyrosine-protein phosphatase non-receptor type substrate 1	SIRPA	19.095	26.833	12	0.00237766	5.18117e-05	Yes
J3KNT4	Fibroblast growth factor receptor 1	FGFR1	15.635	16.24	3	0.00457508	0.000644115	Yes
Q8IYJ1	Copine-9	CPNE9	15.374	1.5184	2	0.0048259	0.677643	Potentially independent
Q95604	HLA class I histocompatibility antigen, Cw-17 alpha chain	HLA-C	14.62	8.5091	2	0.00565096	0.00945843	Yes
P08069	Insulin-like growth factor 1 receptor	IGF1R	12.694	7.7134	8	0.00869149	0.0134781	Yes
A9R9N7	HLA class I histocompatibility antigen, A-2 alpha chain	HLA-A	11.988	10.756	15	0.0102921	0.00383613	Yes
P98172	Ephrin-B1	EFNB1	11.938	7.5649	7	0.0104187	0.0144332	Yes
Q15223	Poliovirus receptor-related protein 1	PVRL1	11.91	22.123	5	0.0104904	0.00014282	Yes
A8MVW0	Protein FAM171A2	FAM171A2	11.895	6.2915	4	0.0105291	0.0268822	Yes
P54753	Ephrin type-B receptor 3	EPHB3	11.655	19.018	15	0.0111725	0.000303845	Yes
Q15262	Receptor-type tyrosine-protein phosphatase kappa	PTPRK	11.413	16.785	12	0.011871	0.000552208	Yes
Q04721	Neurogenic locus notch homolog protein 2	NOTCH2	11.142	11.098	4	0.0127185	0.00337968	Yes
P30479	HLA class I histocompatibility antigen, B-41 alpha chain	HLA-B	11.006	7.8498	6	0.0131719	0.0126653	Yes
O43699	Sialic acid-binding Ig-like lectin 6	SIGLEC6	10.982	4.2577	5	0.013254	0.0855281	Yes
P12318	Low affinity immunoglobulin gamma Fc region receptor II-a	FCGR2A	10.973	10.114	4	0.0132849	0.00490038	Yes
Q96PQ1	Sialic acid-binding Ig-like lectin 12	SIGLEC12	10.421	14.584	9	0.015366	0.00105168	Yes
P06213	Insulin receptor	INSR	10.253	9.959	12	0.0160782	0.00520634	Yes
Q9UIW2	Plexin-A1	PLXNA1	10.027	11.598	22	0.0171021	0.00282065	Yes
A6NMU8	Neuroligin-4, X-linked	NLGN4Y	9.562	0.54759	4	0.0194758	0.0215598	Potentially independent
Q9UGN4	CMRF35-like molecule 8	CD300A	9.4909	12.381	6	0.019874	0.00214599	Yes
Q9NTN9	Semaphorin-4G	SEMA4G	9.4846	6.7164	2	0.0199098	0.0216837	Yes
Q14162	Scavenger receptor class F member 1	SCARF1	9.3963	7.6213	6	0.0204196	0.0140614	Yes
P16284	Platelet endothelial cell adhesion molecule	PECAM1	9.2025	10.879	10	0.0215966	0.00366421	Yes
E9PDC5	Receptor-type tyrosine-protein phosphatase S	PTPRS	9.0091	9.398	7	0.0228565	0.00651505	Yes
Q13291	Signaling lymphocytic activation molecule	SLAMF1	8.3645	3.2143	2	0.0277749	0.172568	Yes
P46531	Neurogenic locus notch homolog protein 1	NOTCH1	7.9201	5.7606	2	0.0319509	0.0355753	Yes
P50895	Basal cell adhesion molecule	BCAM	7.9036	9.2449	18	0.0321205	0.0069361	Yes
Q96PD2	Discoidin, CUB and LCCL domain-containing protein 2	DCBLD2	7.7615	12.683	6	0.0336294	0.00193703	Yes
P14209	CD99 antigen	CD99	7.5389	4.9483	2	0.036176	0.0561915	Yes
P20138	Myeloid cell surface antigen CD33	CD33	7.0096	14.14	5	0.043276	0.00120697	Yes
Q13740	CD166 antigen	ALCAM	6.8858	10.909	24	0.0451832	0.00362364	Yes
Q01113	Interleukin-9 receptor	IL9R	6.7143	1.3291	3	0.0480035	0.804671	Potentially independent
O60486	Plexin-C1	PLXNC1	6.6894	4.4795	4	0.0484312	0.0744743	Yes
Q9P244	Leucine-rich repeat and fibronectin type III domain-containing protein 1	LRFN1	6.6603	6.5115	2	0.0489371	0.0240277	Yes
Q8IX05	CD302 antigen	CD302	6.5691	4.3149	2	0.0505665	0.0825022	Yes
P10721	Mast/stem cell growth factor receptor Kit	KIT	6.3837	1.802	9	0.0540951	0.527247	Potentially independent
O43278	Kunitz-type protease inhibitor 1	SPINT1	6.3327	4.84	11	0.0551198	0.0598951	Yes
Q6P995	Protein FAM171B	FAM171B	6.1313	4.1513	4	0.059414	0.0915126	Yes
P16150	Leukosialin	SPN	6.0464	7.2357	10	0.0613506	0.0168467	Yes
Q9Y4D7	Plexin-D1	PLXND1	5.9592	4.7447	29	0.0634234	0.0633939	Yes
Q14118	Dystroglycan	DAG1	5.7558	4.3446	8	0.068614	0.0809809	Yes
Q9NW97	Transmembrane protein 51	TMEM51	5.3223	7.8132	2	0.081604	0.0128777	Yes
P30508	HLA class I histocompatibility antigen, Cw-12 alpha chain	HLA-C	5.2515	4.0979	7	0.0840137	0.0947018	Yes
P79483	HLA class II histocompatibility antigen, DR beta 3 chain	HLA-DRB3	4.8559	0.43044	3	0.0992825	0.00194565	Potentially independent
P78504	Protein jagged-1	JAG1	4.5916	6.2184	2	0.111492	0.0279173	Yes
O43157	Plexin-B1	PLXNB1	4.5723	4.4169	3	0.112457	0.0774139	Yes
Q15768	Ephrin-B3	EFNB3	4.5101	1.5138	5	0.115641	0.680454	Yes
P20333	Tumor necrosis factor receptor superfamily member 1B	TNFRSF1B	4.3324	6.1608	3	0.125393	0.028766	Yes
Q92959	Solute carrier organic anion transporter family member 2A1	SLCO2A1	4.3138	1.1189	3	0.126473	0.976375	Potentially independent
O94991	SLIT and NTRK-like protein 5	SLITRK5	4.0793	28.481	5	0.14118	3.74505e-05	Yes
Q13444	Disintegrin and metalloproteinase domain-containing protein 15	ADAM15	4.0722	5.2635	6	0.141659	0.0468523	Yes
Q9Y6N7	Roundabout homolog 1	ROBO1	4.0341	14.92	15	0.144263	0.000949336	Yes
O00220	Tumor necrosis factor receptor superfamily member 10A	TNFRSF10A	4.0221	4.3251	2	0.145096	0.081976	Yes
Q9Y219	Protein jagged-2	JAG2	3.9811	3.6878	5	0.147989	0.124106	Yes
Q9BZW8	Natural killer cell receptor 2B4	CD244	3.8626	4.8174	5	0.156778	0.0607038	Yes
F8WA38	Receptor-type tyrosine-protein phosphatase mu	PTPRM	3.8386	2.0254	4	0.158639	0.435393	Yes
B7Z5W1	Junctional adhesion molecule A	F11R	3.7731	4.3076	11	0.163865	0.0828812	Yes
P29317	Ephrin type-A receptor 2	EPHA2	3.7022	7.0579	5	0.169774	0.0183452	Yes
P36894	Bone morphogenetic protein receptor type-1A	BMPR1A	3.6475	4.5614	6	0.174521	0.0708249	Yes
P29992	Guanine nucleotide-binding protein subunit alpha-11	GNA11	3.6084	1.0281	2	0.17802	0.83872	Potentially independent
Q6GTX8	Leukocyte-associated immunoglobulin-like receptor 1	LAIR1	3.4839	5.4267	5	0.189781	0.0427397	Yes
Q99835	Smoothened homolog	SMO	3.4478	1.4625	2	0.193377	0.712687	Yes
Q8NC42	E3 ubiquitin-protein ligase RNF149	RNF149	3.381	1.8649	2	0.200268	0.499295	Yes
P78552	Interleukin-13 receptor subunit alpha-1	IL13RA1	3.3656	3.6952	2	0.201901	0.123487	Yes
P51511	Matrix metalloproteinase-15	MMP15	3.3543	5.0794	3	0.203111	0.0520629	Yes
Q04771	Activin receptor type-1	ACVR1	3.3479	2.5172	2	0.2038	0.291483	Yes
Q9NPH3	Interleukin-1 receptor accessory protein	IL1RAP	3.2038	2.8628	12	0.220149	0.223393	Yes
Q14126	Desmoglein-2	DSG2	3.1239	4.7734	21	0.229949	0.0623155	Yes
P15260	Interferon gamma receptor 1	IFNGR1	3.1148	3.419	3	0.2311	0.149284	Yes
P28908	Tumor necrosis factor receptor superfamily member 8	TNFRSF8	3.0564	1.4068	12	0.238672	0.749613	Yes
Table S2. Assessing the PLP2 dependency of K5 targets. List of proteins quantified that were downregulated >3 fold in K5-KBM7 cells compared with WT KBM7, and that were also quantified in K5-PLP2GT cells.
Proteins quantified by a single peptide were excluded. K5 targets were subjected to further examination if the ratio of H:L / M:L was <30% ('Potentially independent'), suggesting that the target might be PLP2-independent.
