# Supplementary material for: Haploid Genetic Screens Identify an Essential Role for PLP2 in the Downregulation of Novel Plasma Membrane Targets by Viral E3 Ubiquitin Ligases
Source: PLoS Pathog. 2013 Nov 21;9(11):e1003772. doi: 10.1371/journal.ppat.1003772 (PMC3836740; doi:10.1371/journal.ppat.1003772)
Supplement: Table S3 — Summary of data on known K5 targets. (XLSX) [file ppat.1003772.s011.xlsx]

## Sheet: Sheet1
Target	Identified	Quantified	Downregulated by K5?	PLP2-dependent?
CD1d	No
HFE	No
B7-2	Yes	Yes	Yes	Yes
ICAM1	Yes	Yes	Yes	Yes
PECAM	Yes	Yes	Yes	Yes
ALCAM	Yes	Yes	Yes	Yes
MICA	No
MICB	Yes	No
AICL	Yes	Yes	No
BST2	No
IFNGR	Yes	Yes	Yes	Yes
HLA-A	Yes	Yes	Yes	Yes
HLA-B	Yes	Yes	Yes	Yes
HLA-C	Yes	Yes	Yes	Yes
Table S3. Summary of data on known K5 targets.
